# Supplementary material for: Health conditions that impact fitness-to-practice in physicians: a scoping review
Source: Int J Qual Health Care. 2025 Oct 7;37(4):mzaf108. doi: 10.1093/intqhc/mzaf108 (PMC12596707; doi:10.1093/intqhc/mzaf108)
Supplement: mzaf108_Supplementary_Data [file mzaf108_supplementary_data.zip]

Archive with 7 entries (7 files):
- Supplemental File 1.docx
- Supplemental File 2.docx
- Supplemental File 3.docx
- Supplemental File 4.docx
- Supplemental File 5.docx
- Supplemental File 6.docx
- Supplemental File 7.docx
